# Supplementary material for: Accurate wisdom of the crowd from unsupervised dimension reduction
Source: R Soc Open Sci. 2019 Jul 31;6(7):181806. doi: 10.1098/rsos.181806 (PMC6689600; doi:10.1098/rsos.181806)
Supplement: Table S1 [file rsos181806supp12.xlsx]

## Sheet: Sheet1
	DREAM2 AUROC	DREAM2 AUPR	Skin cancer AUROC	Skin cancer AUPR	Skin cancer with DNN AUROC	Skin cancer with DNN AUPR
Best individual	0.848158	0.721204
Neural network			0.922183	0.946389	0.922183	0.946389
FA	0.91272	0.810133	0.926761	0.952192	0.930634	0.954443
Median	0.758632	0.592817
Hessian LLE(10)	0.83558	0.618126	0.521127	0.700465	0.507042	0.657411
Hessian LLE(15)	0.885124	0.732154	0.521127	0.681083	0.929225	0.954077
Hessian LLE(25)	0.900013	0.75436	0.926408	0.954838	0.925352	0.950932
Hessian LLE(40)	0.910281	0.787535	0.922887	0.948714	0.927113	0.950698
Hessian LLE(5)	0.509177	0.269113	0.507042	0.657411	0.505986	0.641669
Hessian LLE(60)	0.91272	0.792127	0.921127	0.947044	0.923592	0.948564
Hessian LLE(7)	0.503401	0.260789	0.53169	0.728001	0.512148	0.659777
Hessian LLE(90)	0.9158	0.814824	0.925	0.950322	0.930986	0.954615
Isomap(10)	0.876653	0.738447	0.916197	0.942011	0.91338	0.941617
Isomap(15)	0.871903	0.726549	0.907394	0.935263	0.909859	0.927556
Isomap(25)	0.887178	0.744764	0.900704	0.889254	0.907746	0.909074
Isomap(40)	0.894237	0.765553	0.923944	0.950589	0.928873	0.953381
Isomap(5)	0.758696	0.45136	0.880282	0.89155	0.882042	0.902805
Isomap(60)	0.90027	0.777035	0.921127	0.946257	0.926408	0.949996
Isomap(7)	0.837376	0.619989	0.904225	0.939535	0.908803	0.941379
Isomap(90)	0.909126	0.797677	0.925528	0.950987	0.930634	0.954672
LLE(10)	0.674496	0.394608	0.560211	0.793255	0.922535	0.946997
LLE(15)	0.689514	0.421728	0.914084	0.944173	0.927465	0.954282
LLE(25)	0.897189	0.722723	0.83662	0.842337	0.919366	0.950679
LLE(40)	0.90643	0.789637	0.719718	0.787661	0.901761	0.931977
LLE(5)	0.565268	0.290473	0.847887	0.896263	0.873239	0.898856
LLE(60)	0.902323	0.78644	0.932394	0.958345	0.919366	0.94711
LLE(7)	0.504942	0.311515	0.567958	0.759155	0.632746	0.820267
LLE(90)	0.906045	0.794052	0.927817	0.953558	0.928521	0.952754
LTSA(10)	0.835194	0.618088	0.880282	0.931157	0.507042	0.657411
LTSA(15)	0.884996	0.731031	0.510563	0.65951	0.929225	0.954077
LTSA(25)	0.901296	0.752799	0.926408	0.954579	0.925352	0.950932
LTSA(40)	0.913233	0.79704	0.922535	0.948282	0.927113	0.950698
LTSA(5)	0.50276	0.27917	0.738908	0.732497	0.530986	0.668308
LTSA(60)	0.918367	0.816709	0.921479	0.947477	0.923592	0.948564
LTSA(7)	0.503401	0.260789	0.838556	0.812809	0.526232	0.675419
LTSA(90)	0.9158	0.814915	0.926408	0.952956	0.930986	0.954615
MDS	0.849442	0.634707	0.578345	0.609251	0.619366	0.631275
Mean	0.756001	0.554987	0.923592	0.94982	0.930634	0.954674
PCA	0.919266	0.818662	0.926761	0.952192	0.930282	0.954247
Spectral Embedding(10)	0.833911	0.553548	0.910739	0.928869	0.920423	0.945214
Spectral Embedding(15)	0.844436	0.574164	0.911972	0.934955	0.92588	0.949273
Spectral Embedding(25)	0.851495	0.609878	0.921303	0.931163	0.923592	0.925342
Spectral Embedding(40)	0.857143	0.599384	0.915493	0.938953	0.917958	0.939752
Spectral Embedding(5)	0.679117	0.393891	0.903521	0.912044	0.918662	0.942078
Spectral Embedding(60)	0.870877	0.621485	0.910915	0.944779	0.912852	0.944862
Spectral Embedding(7)	0.750866	0.458332	0.905106	0.919484	0.920951	0.943365
Spectral Embedding(90)	0.888846	0.722016	0.913732	0.941826	0.929225	0.957585
