# Supplementary material for: Accurate wisdom of the crowd from unsupervised dimension reduction
Source: R Soc Open Sci. 2019 Jul 31;6(7):181806. doi: 10.1098/rsos.181806 (PMC6689600; doi:10.1098/rsos.181806)
Supplement: Table S2 [file rsos181806supp13.xlsx]

## Sheet: Simulations
ID (internal)	beta	n	P(Yes)	k	alpha bar	sigma_alpha
2	1	1000	0.2	20	1	0
4	1	1000	0.2	20	2	2
5	1	1000	0.2	20	1	1
6	1	1000	0.2	20	0.5	0.5
8	1	1000	0.2	20	1	0.25
10	1	1000	0.1	20	1	1
11	1	1000	0.5	20	1	1
14	1	500	0.2	20	1	1
15	1	2000	0.2	20	1	1
18	1	1000	0.2	10	1	1
20	1	1000	0.2	50	1	1
22	1	1000	0.2	100	1	1
32	1	1000	0.2	200	1	1
34	1	1000	0.2	500	1	1
36	1	1000	0.2	1000	1	1
38	1	1000	0.2	2000	1	1
40	1	1000	0.2	5000	1	1
24	0.2	1000	0.2	20	1	1
25	0.5	1000	0.2	20	1	1
26	2	1000	0.2	20	1	1
27	5	1000	0.2	20	1	1
c01	1	50	0.2	20	1	1
c02	1	100	0.2	20	1	1
c03	1	200	0.2	20	1	1
c06	1	1000	0.2	5	1	1
c13	1	5000	0.2	20	1	1

## Sheet: ID map
ID (paper)	ID (internal)
1	5
2	8
3	18
4	20
5	22
6	32
7	34
8	36
26	38
9	40
10	24
11	25
12	26
13	27
14	4
15	6
16	2
17	10
18	11
19	14
20	15
21	c01
22	c02
23	c03
24	c06
25	c13
